# Supplementary material for: Potency Analysis of Semi-Synthetic Cannabinoids in Vaping Oils Using Liquid Chromatography Diode Array Detector with Electrospray Ionization Time-of-Flight Mass Spectrometry for Confirmation of Analyte Identity
Source: Molecules. 2025 Jun 15;30(12):2597. doi: 10.3390/molecules30122597 (PMC12195824; doi:10.3390/molecules30122597)
Supplement: Supplementary file 1 [file molecules-30-02597-s001.zip]

Archive with 1 entries (1 files):
- molecules-3680856-supplementary.pdf
